# Supplementary material for: Synchronously Mature Intersex Japanese Flounder (Paralichthys olivaceus): A Rare Case
Source: Animals (Basel). 2024 Oct 12;14(20):2948. doi: 10.3390/ani14202948 (PMC11503798; doi:10.3390/ani14202948)
Supplement: Supplementary file 1 [file animals-14-02948-s001.zip]

Archive with 1 entries (1 files):
- animals-3250357-supplementary.xls
