# Supplementary material for: Synchronously Mature Intersex Japanese Flounder (Paralichthys olivaceus): A Rare Case
Source: Animals (Basel). 2024 Oct 12;14(20):2948. doi: 10.3390/ani14202948 (PMC11503798; doi:10.3390/ani14202948)
Supplement: Supplementary file 1 [file animals-14-02948-s001.zip › animals-3250357-supplementary.xls]

## Sheet: Sheet1
Supplementary Table S1. 28 SNPs in LOC109633161 (cyp21a) gene of the intersex Japanese flounder
Chromosome	Position	ID	REF	ALT
chromosome_13	11616750	.	A	C	556.64	PASS	AC=1;AF=0.500;AN=2;BaseQRankSum=1.224;DP=38;ExcessHet=0.0000;FS=0.000;MLEAC=1;MLEAF=0.500;MQ=60.00;MQRankSum=0.000;QD=15.04;ReadPosRankSum=2.060;SOR=0.714	GT:AD:DP:GQ:PL	0/1:22,15:37:99:564,0,879
chromosome_13	11616756	.	C	T	598.64	PASS	AC=1;AF=0.500;AN=2;BaseQRankSum=0.906;DP=38;ExcessHet=0.0000;FS=0.000;MLEAC=1;MLEAF=0.500;MQ=60.00;MQRankSum=0.000;QD=15.75;ReadPosRankSum=1.140;SOR=0.586	GT:AD:DP:GQ:PL	0/1:22,16:38:99:606,0,876
chromosome_13	11616796	.	C	T	1508.06	PASS	AC=2;AF=1.00;AN=2;DP=41;ExcessHet=0.0000;FS=0.000;MLEAC=2;MLEAF=1.00;MQ=60.00;QD=29.62;SOR=0.843	GT:AD:DP:GQ:PL	1/1:0,41:41:99:1522,122,0
chromosome_13	11616833	.	A	T	1488.06	PASS	AC=2;AF=1.00;AN=2;DP=40;ExcessHet=0.0000;FS=0.000;MLEAC=2;MLEAF=1.00;MQ=60.00;QD=28.86;SOR=0.902	GT:AD:DP:GQ:PL	1/1:0,40:40:99:1502,119,0
chromosome_13	11616877	.	C	G	815.64	PASS	AC=1;AF=0.500;AN=2;BaseQRankSum=2.496;DP=38;ExcessHet=0.0000;FS=0.000;MLEAC=1;MLEAF=0.500;MQ=60.00;MQRankSum=0.000;QD=21.46;ReadPosRankSum=-0.627;SOR=0.656	GT:AD:DP:GQ:PL	0/1:15,23:38:99:823,0,441
chromosome_13	11616925	.	G	T	1342.06	PASS	AC=2;AF=1.00;AN=2;DP=37;ExcessHet=0.0000;FS=0.000;MLEAC=2;MLEAF=1.00;MQ=60.00;QD=30.36;SOR=0.927	GT:AD:DP:GQ:PL	1/1:0,36:36:99:1356,108,0
chromosome_13	11617131	.	G	C	1185.06	PASS	AC=2;AF=1.00;AN=2;DP=30;ExcessHet=0.0000;FS=0.000;MLEAC=2;MLEAF=1.00;MQ=60.00;QD=29.78;SOR=0.760	GT:AD:DP:GQ:PL	1/1:0,29:29:87:1199,87,0
chromosome_13	11617228	.	G	A	494.64	PASS	AC=1;AF=0.500;AN=2;BaseQRankSum=-1.391;DP=32;ExcessHet=0.0000;FS=5.649;MLEAC=1;MLEAF=0.500;MQ=60.00;MQRankSum=0.000;QD=16.49;ReadPosRankSum=-0.062;SOR=1.348	GT:AD:DP:GQ:PL	0/1:15,15:30:99:502,0,536
chromosome_13	11617280	.	C	T	477.64	PASS	AC=1;AF=0.500;AN=2;BaseQRankSum=1.277;DP=35;ExcessHet=0.0000;FS=1.410;MLEAC=1;MLEAF=0.500;MQ=60.00;MQRankSum=0.000;QD=14.47;ReadPosRankSum=-0.164;SOR=1.193	GT:AD:DP:GQ:PL	0/1:19,14:33:99:485,0,630
chromosome_13	11617551	.	T	G	433.64	PASS	AC=1;AF=0.500;AN=2;BaseQRankSum=0.847;DP=36;ExcessHet=0.0000;FS=3.155;MLEAC=1;MLEAF=0.500;MQ=60.00;MQRankSum=0.000;QD=12.75;ReadPosRankSum=-0.727;SOR=0.542	GT:AD:DP:GQ:PL	0/1:21,13:34:99:441,0,759
chromosome_13	11617608	.	G	A	355.64	PASS	AC=1;AF=0.500;AN=2;BaseQRankSum=1.088;DP=32;ExcessHet=0.0000;FS=0.000;MLEAC=1;MLEAF=0.500;MQ=60.00;MQRankSum=0.000;QD=11.11;ReadPosRankSum=1.032;SOR=0.722	GT:AD:DP:GQ:PL	0/1:21,11:32:99:363,0,747
chromosome_13	11617624	.	C	G	358.64	PASS	AC=1;AF=0.500;AN=2;BaseQRankSum=1.128;DP=30;ExcessHet=0.0000;FS=0.000;MLEAC=1;MLEAF=0.500;MQ=60.00;MQRankSum=0.000;QD=12.81;ReadPosRankSum=1.055;SOR=0.838	GT:AD:DP:GQ:PL	0/1:18,10:28:99:366,0,726
chromosome_13	11617626	.	G	T	355.64	PASS	AC=1;AF=0.500;AN=2;BaseQRankSum=0.036;DP=29;ExcessHet=0.0000;FS=0.000;MLEAC=1;MLEAF=0.500;MQ=60.00;MQRankSum=0.000;QD=12.26;ReadPosRankSum=0.984;SOR=0.963	GT:AD:DP:GQ:PL	0/1:19,10:29:99:363,0,747
chromosome_13	11617635	.	T	C	400.64	PASS	AC=1;AF=0.500;AN=2;BaseQRankSum=2.418;DP=28;ExcessHet=0.0000;FS=0.000;MLEAC=1;MLEAF=0.500;MQ=60.00;MQRankSum=0.000;QD=14.31;ReadPosRankSum=0.188;SOR=0.743	GT:AD:DP:GQ:PL	0/1:17,11:28:99:408,0,640
chromosome_13	11617937	.	C	G	885.64	PASS	AC=1;AF=0.500;AN=2;BaseQRankSum=-2.047;DP=46;ExcessHet=0.0000;FS=1.205;MLEAC=1;MLEAF=0.500;MQ=60.00;MQRankSum=0.000;QD=20.13;ReadPosRankSum=-0.265;SOR=0.844	GT:AD:DP:GQ:PL	0/1:17,27:44:99:893,0,578
chromosome_13	11618119	.	A	G	1501.06	PASS	AC=2;AF=1.00;AN=2;DP=40;ExcessHet=0.0000;FS=0.000;MLEAC=2;MLEAF=1.00;MQ=60.00;QD=29.22;SOR=0.850	GT:AD:DP:GQ:PL	1/1:0,39:39:99:1515,117,0
chromosome_13	11618412	.	A	T	1465.06	PASS	AC=2;AF=1.00;AN=2;DP=37;ExcessHet=0.0000;FS=0.000;MLEAC=2;MLEAF=1.00;MQ=60.00;QD=33.77;SOR=1.802	GT:AD:DP:GQ:PL	1/1:0,37:37:99:1479,111,0
chromosome_13	11618498	.	G	T	2037.06	PASS	AC=2;AF=1.00;AN=2;DP=54;ExcessHet=0.0000;FS=0.000;MLEAC=2;MLEAF=1.00;MQ=60.00;QD=27.06;SOR=0.900	GT:AD:DP:GQ:PL	1/1:0,51:51:99:2051,153,0
chromosome_13	11618579	.	T	C	1607.06	PASS	AC=2;AF=1.00;AN=2;DP=42;ExcessHet=0.0000;FS=0.000;MLEAC=2;MLEAF=1.00;MQ=60.00;QD=31.95;SOR=0.954	GT:AD:DP:GQ:PL	1/1:0,41:41:99:1621,123,0
chromosome_13	11618747	.	G	A	553.64	PASS	AC=1;AF=0.500;AN=2;BaseQRankSum=-1.556;DP=40;ExcessHet=0.0000;FS=0.000;MLEAC=1;MLEAF=0.500;MQ=60.00;MQRankSum=0.000;QD=14.57;ReadPosRankSum=0.661;SOR=0.712	GT:AD:DP:GQ:PL	0/1:21,17:38:99:561,0,763
chromosome_13	11618845	.	G	A	751.64	PASS	AC=1;AF=0.500;AN=2;BaseQRankSum=-1.260;DP=41;ExcessHet=0.0000;FS=6.990;MLEAC=1;MLEAF=0.500;MQ=60.00;MQRankSum=0.000;QD=18.79;ReadPosRankSum=1.945;SOR=1.541	GT:AD:DP:GQ:PL	0/1:18,22:40:99:759,0,623
chromosome_13	11619084	.	C	A	541.64	PASS	AC=1;AF=0.500;AN=2;BaseQRankSum=-1.106;DP=37;ExcessHet=0.0000;FS=3.012;MLEAC=1;MLEAF=0.500;MQ=60.00;MQRankSum=0.000;QD=15.48;ReadPosRankSum=-0.446;SOR=1.371	GT:AD:DP:GQ:PL	0/1:18,17:35:99:549,0,633
chromosome_13	11619096	.	C	T	707.64	PASS	AC=1;AF=0.500;AN=2;BaseQRankSum=0.863;DP=38;ExcessHet=0.0000;FS=1.325;MLEAC=1;MLEAF=0.500;MQ=60.00;MQRankSum=0.000;QD=19.66;ReadPosRankSum=-1.640;SOR=1.127	GT:AD:DP:GQ:PL	0/1:16,20:36:99:715,0,516
chromosome_13	11619179	.	A	G	1490.06	PASS	AC=2;AF=1.00;AN=2;DP=38;ExcessHet=0.0000;FS=0.000;MLEAC=2;MLEAF=1.00;MQ=60.00;QD=32.65;SOR=0.693	GT:AD:DP:GQ:PL	1/1:0,36:36:99:1504,108,0
chromosome_13	11619377	.	T	G	1539.06	PASS	AC=2;AF=1.00;AN=2;DP=39;ExcessHet=0.0000;FS=0.000;MLEAC=2;MLEAF=1.00;MQ=60.00;QD=31.94;SOR=0.798	GT:AD:DP:GQ:PL	1/1:0,38:38:99:1553,114,0
chromosome_13	11619740	.	A	G	595.64	PASS	AC=1;AF=0.500;AN=2;BaseQRankSum=1.916;DP=43;ExcessHet=0.0000;FS=2.920;MLEAC=1;MLEAF=0.500;MQ=60.00;MQRankSum=0.000;QD=15.27;ReadPosRankSum=0.757;SOR=1.270	GT:AD:DP:GQ:PL	0/1:15,24:39:99:603,0,440
chromosome_13	11620083	.	C	A	586.64	PASS	AC=1;AF=0.500;AN=2;BaseQRankSum=0.953;DP=39;ExcessHet=0.0000;FS=7.419;MLEAC=1;MLEAF=0.500;MQ=60.00;MQRankSum=0.000;QD=15.44;ReadPosRankSum=-0.059;SOR=2.027	GT:AD:DP:GQ:PL	0/1:21,17:38:99:594,0,751
chromosome_13	11620344	.	C	T	1326.06	PASS	AC=2;AF=1.00;AN=2;DP=34;ExcessHet=0.0000;FS=0.000;MLEAC=2;MLEAF=1.00;MQ=60.00;QD=29.79;SOR=0.811	GT:AD:DP:GQ:PL	1/1:0,34:34:99:1340,102,0
